# Supplementary material for: Cachexia Phenotyping Through Morphofunctional Assessment and Mitocondrial Biomarkers (GDF-15 and PGC-1α) in Idiopathic Pulmonary Fibrosis
Source: Nutrients. 2025 Aug 24;17(17):2739. doi: 10.3390/nu17172739 (PMC12430740; doi:10.3390/nu17172739)
Supplement: Supplementary file 1 [file nutrients-17-02739-s001.zip]

Archive with 1 entries (1 files):
- nutrients-3791957-supplementary.pdf
